# Supplementary material for: Effector Pt9226 from Puccinia triticina Presents a Virulence Role in Wheat Line TcLr15
Source: Microorganisms. 2024 Aug 21;12(8):1723. doi: 10.3390/microorganisms12081723 (PMC11357290; doi:10.3390/microorganisms12081723)
Supplement: Supplementary file 1 [file microorganisms-12-01723-s001.zip]

Archive with 1 entries (1 files):
- microorganisms-3150920-supplementary.pdf
